# Supplementary material for: A Facile Synthesis of Noble-Metal-Free Catalyst Based on Nitrogen Doped Graphene Oxide for Oxygen Reduction Reaction
Source: Materials (Basel). 2022 Jan 21;15(3):821. doi: 10.3390/ma15030821 (PMC8837119; doi:10.3390/ma15030821)
Supplement: Supplementary file 1 [file materials-15-00821-s001.zip]

Archive with 1 entries (1 files):
- materials-1532657-supplementary.pdf
